# Supplementary material for: Deciphering the Reactive Pathways of Competitive Reactions inside Carbon Nanotubes
Source: Nanomaterials (Basel). 2022 Dec 20;13(1):8. doi: 10.3390/nano13010008 (PMC9823513; doi:10.3390/nano13010008)
Supplement: Supplementary file 1 [file nanomaterials-13-00008-s001.zip]

Archive with 1 entries (1 files):
- nanomaterials-2101535 - supplementary.pdf
